# Supplementary material for: Delineating the Origins of Vibrio parahaemolyticus Isolated from Outbreaks of Acute Hepatopancreatic Necrosis Disease in Asia by the Use of Whole Genome Sequencing
Source: Front Microbiol. 2017 Nov 28;8:2354. doi: 10.3389/fmicb.2017.02354 (PMC5712426; doi:10.3389/fmicb.2017.02354)
Supplement: Supplementary file 1 [file Table1.xlsx]

## Sheet: Table S1
Table S1 List of publicly available genomes analysed in this study
Strain	Year	Location	Source	WGS No.	MLST type	pVA-1 like plasmid	serotype
ATCC 17802	1951	Japan	Human	LATW01	ST-1	-
13-028-A3	2013	Vietnam	Shrimp pond	JOKE	ST-1166	+	ND
13-028-A2	2013	Vietnam	Shrimp pond	JOKT	ST-1112	+	ND
FIM-S1392-	2013	Mexico: Hermosillo	Sediment	JPLU01	ST-1183	+	ND
FIM-S1708+	2013	Mexico: Hermosillo	Sediment	JPLV01	ST-1167	+	ND
M0605	2013	Mexico	Sediment	JALL	ST-539	+	ND
NCKU_CV_CHN	2010	China: Hainan	shrimp pond	JPKU	ST-114	+	ND
NCKU_TN_S02	2008	Thailand	Shrimp	JPKV	ST247	+	ND
NCKU_TV_3HP	1999	Thailand	shrimp (Litopenaeus vannamei)	JPKS	ST-970	+	ND
NCKU_TV_5HP	1999	Thailand	shrimp (Litopenaeus vannamei)	JPKT	ST-970	+	ND
NIHCB0757	2006	Bangladesh	Human	AVPX01	ST-65	-	ND
PCV08-7	2008	Malaysia: Selangor	seafood	AOCL01	ST-808	+	ND
FDA_R31	1996	USA	Human	NC004603	ST-799	-	O1:K33
TUMSAT_D06_S3	2014	Thailand	shrimp (Litopenaeus vannamei)	BAVH01	ST-413	+	ND
TUMSAT_DE1_S1	2014	Thailand	shrimp (Litopenaeus vannamei)	BAVF01	ST-114	+	ND
TUMSAT_H01_S4	2014	Thailand	shrimp (Litopenaeus vannamei)	BAVI01	ST-808	-	ND
TUMSAT_H10_S6	2014	Thailand	Shrimp	BAVK01	ST977	-	ND
TUMSAT_H03_S5	2014	Thailand	Shrimp	BAVJ01	Unknown	-	ND
TUMSAT_DE2_S2	2014	Thailand	shrimp (Litopenaeus vannamei)	BAVG01	ST-970	+	ND
V110	2010	HongKong	Shrimp	AQPJ01	ST-809	+	ND
S002	1999	China: Taiwan	Human	AWNE	Unknown	-	ND
S030	1999	India	Human	AWMF01	ST-189	-	O4:K8
S031	1984	Japan	Human	AWME01	ST-189	-	O4:K13
S032	1998	Philippines	Human	AWMD01	ST-1016	-	O1:K56
S033	1994	China: Taiwan	Human	AWMC01	ST-8	-	O5:K60
S034	1999	India	Human	AWMB01	ST-8	-	O5:KUT
S035	1984	Japan	Human	AWMA01	ST-8	-	O4:K53
S038	1982	USA	seafood	AWLX	ST-59	-	O4:K12
S039	Unknown	China: Taiwan	Human	AWLX	ST-321	-	ND
S049	1984	Japan	Human	AWLM01	ST-8	-	O1:K69
S058	1970	Japan	Human	AWLF	ST-143	-	O4:K12
S087	1998	Singapore	Human	AWKH	ST3	-	O4:K68
S091	1998	India	Human	AWKE	ST3	-	O4:K68
S096	1999	South Korea	Human	AWJZ01	ST3	-	O3:K6
S105	1984	Japan	Human	AWJT01	ST-325	-	O4:K9
S111	1990	Thailand	Human	AWJO01	ST83	-	O1:K1
S112	1951	Japan	Human	AWJN01	ST-1	-	ND
S113	1990	India	Human	AWJM01	ST83	-	O1:K1
S114	1998	India	Human	AWJL01	ST83	-	O2:K28
S122	1999	India	Human	AWJD	ST-217	-	O1:K38
S123	1984	Japan	Human	AWJC	ST-217	-	O1:K64
S125	1997	USA	Human	AWJA	ST-325	-	ND
S139	2006	China:Inner Mongolia	seafood	AWIN01	ST-154	-	ND
S140	2006	China: Shanghai	seafood	AWIM01	Unknown ST	-	ND
S141	2006	China: Shanghai	seafood	AWIL01	Unknown ST	-	ND
S142	2006	China: Shanghai	seafood	AWIK01	ST-1008	-	ND
S143	2006	China: Shandong	seafood	AWIJ01	ST-419	-	ND
S144	2006	China: Shandong	seafood	AWII01	ST-419	-	ND
S147	2006	China:Inner Mongolia	seafood	AWIF01	ST-419	-	ND
S148	2006	China:Inner Mongolia	seafood	AWIE01	ST-550	-	ND
S150	2006	China: Shandong	seafood	AWID01	ST-419	-	ND
S151	2006	China: Shandong	seafood	AWIC01	ST-419	-	ND
S152	2006	China: Shandong	seafood	AWIB01	ST-419	-	ND
S153	2006	China: Shandong	seafood	AWIA01	ST-419	-	ND
S154	2006	China: Shandong	seafood	AWHZ01	ST-419	-	ND
S155	2006	China: Shandong	seafood	AWHY01	ST-419	-	ND
S156	2006	China: Shandong	seafood	AWHX01	ST-419	-	ND
S158	2006	China: Shandong	seafood	AWHV01	ST-419	-	ND
S161	2006	China: Shandong	seafood	AWHS01	ST-419	-	ND
S152	2006	China: Shandong	seafood	AWIB01	ST-547	-	ND
S159	2006	China: Shandong	seafood	AWHU01	ST-1009	-	ND
S160	2006	China: Shandong	seafood	AWHT01	ST-329	-	ND
S162	2007	Thailand	seafood	AWHR01	ST-595	-	ND
S163	2007	Malaysia	seafood	AWHQ01	ST-994	-	ND
S165	2007	China: Shanghai	seafood	AWHO01	ST1011	-	ND
4.2548	2004	Canada	Human	MAOX01	ST-430	-	ND
04.2548-100	2004	Canada	Human	MBOX01	ST-430	-	ND
S167	2007	China: Shanghai	environment	AWHM01	ST-595	-	ND
S168	2007	China: Shanghai	seafood	AWHL01	ST627	-	ND
S170	2007	China: Shanghai	environment	AWHK01	ST419	-	ND
S171	2007	China: Shanghai	environment	AWHJ01	ST288	-	ND
S172	2007	China: Shanghai	environment	AWHI01	ST550	-	ND
SNUVpS-1	2009	South Koera	seafood (carb shell)	AWMR01	ST-917	partial	ND
VIP4-0430	2008	Hong Kong	oyster	AXQS01	ST507		ND
VIP4-0444	2008	HongKong	big eye fish	AXNS01	ST-396	-	ND
49	2007	USA: Washington	oyster sample	AONA01	ST137	-	ND
ISF-54-12	2011	Canada	Imported shrimp	LIRR01	ST-1631	partial	ND
CHN25	2011	China: Shanghai	shrimp	CP010883/4	ST-395	-	ND
FORC-022	2014	South Korea	Crab Marinated in Soy Sauce	CP013248	ST-233	partial	ND
Gxw_7004	1997	China: Guangxi	Human	LPZS01	ST3	-	O3:K6
VP-NY4	1998	India	Human	AVON01	ST3	-	O3:K6
VP232	2011	Canada	Human	AVOJ01	ST3	-	O3:K6
VP49	2008	India: Mangalore	seafood	JEMS01	ST3	-	ND
VP551	2007	USA	water sample	AOOV01	ST3	-	O3:K6
GIMxtf381-2013.06	2013	China: Hainan	Fish	MSEE01	Unknown ST	partial	O3:K6
RIMD2210633	1996	Bangladesh	Human	BA000031/2	ST3	-	O3:K6
S135	2003	China: Guangxi	Human	AWIR	ST3	-	O3:K6
S136	2004	China: Guangxi	Human	AWIQ	ST3	-	O3:K6
S137	2005	China: Guangxi	Human	AWIP	ST3	-	O3:K6
MYP-1	2016	Malaysia:Negeri Sembilan	Shrimp(Litopenaeus setiferus)	MQMQ01	Unknown ST	partial	ND
MYP-2	2016	Malaysia:Negeri Sembilan	Shrimp(Litopenaeus setiferus)	MSBY01	Unknown ST	partial	ND
MYP-6	2016	Malaysia:Negeri Sembilan	Shrimp(Litopenaeus setiferus)	MSCA01	Unknown ST	partial	ND

## Sheet: Table S2
Table S2 Core genome identified in 14 pVA-1 like plasmids
ORF	start	stop	strand	function	Core genes
1	1	528	+	hypothetical protein	-
2	528	1055	+	hypothetical protein	-
3	1052	2011	+	hypothetical type IV pilin PilA	-
4	2027	2443	+	hypothetical protein	-
5	2553	3638	+	Possible trypsin protease	-
6	3780	4049	+	hypothetical protein	-
7	4292	4444	+	hypothetical protein	-
8	5091	5516	+	hypothetical protein	-
9	5553	6002	+	hypothetical protein	-
10	5999	6511	+	Conjugal transfer protein TraF	-
11	6525	7040	+	Peptidoglycan hydrolase VirB1, involved in T-DNA transfer	-
12	7101	7682	+	hypothetical protein	+
13	7726	8340	+	hypothetical protein	+
14	8309	9193	+	Procyclic form specific polypeptide precursor	-
15	9224	10144	+	Mobile element protein	+
16	10167	10508	+	hypothetical protein	+
17	10630	10749	+	hypothetical protein	+
18	10866	11156	+	FIG036757: Plasmid-related protein	+
19	11149	11862	+	hypothetical protein	+
20	11859	12245	+	hypothetical protein	+
21	12652	13059	+	DNA-binding protein H-NS	-
22	13352	13519	+	hypothetical protein	+
23	14053	16020	+	MobB protein	+
24	16017	16268	+	hypothetical protein	+
25	16252	16791	+	hypothetical protein	+
26	16788	17528	+	hypothetical protein	+
27	17595	19805	+	DNA topoisomerase III (EC 5.99.1.2)	+
28	19934	20218	+	hypothetical protein	+
29	20541	20287	-	hypothetical protein	+
30	20963	20565	-	hypothetical protein	+
31	21499	21083	-	hypothetical protein	+
32	22000	21587	-	Antirestriction protein klcA	+
33	22384	22160	-	hypothetical protein	+
34	22569	22429	-	hypothetical protein	+
35	23488	22595	-	DNA primase TraC (EC 2.7.7.-)	+
36	23822	23598	-	hypothetical protein	+
37	24137	23898	-	hypothetical protein	+
38	24363	24226	-	hypothetical protein	+
39	24828	24490	-	hypothetical protein	+
40	25270	24974	-	hypothetical protein	+
41	25496	25263	-	hypothetical protein	+
42	26078	25914	-	hypothetical protein	+
43	26282	26112	-	hypothetical protein	+
44	26599	27192	+	hypothetical protein	+
45	27234	27461	+	hypothetical protein	+
46	28048	27662	-	hypothetical protein	+
47	29535	28045	-	SSU ribosomal protein S2p (SAe)	+
48	32012	30063	-	N-6 DNA Methylase family protein	-
49	32955	32035	-	transposase	-
50	33358	33663	+	hypothetical protein	-
51	35015	33699	-	PirB	-
52	35363	35028	-	PirA	-
53	35657	35502	-	hypothetical protein	-
54	36133	35657	-	exported protein of unknown function	-
55	36341	36135	-	hypothetical protein	-
56	36541	37461	+	transposase	-
57	37976	37446	-	hypothetical protein	-
58	38476	38607	+	hypothetical protein	-
59	38827	38961	+	hypothetical protein	-
60	38996	40225	+	hypothetical protein	-
61	40206	40871	+	hypothetical protein	-
62	40846	43179	+	Purine NTPase	-
63	43568	44392	+	Phosphatidylinositol kinase and protein kinase of the PI-3 kinase family	-
64	45483	44809	-	hypothetical protein	-
65	46523	45537	-	Alpha-helical coiled coil protein	-
66	46998	47123	+	hypothetical protein	-
67	47578	47258	-	hypothetical protein	-
68	48227	47562	-	Chromosome (plasmid) partitioning protein ParA	-
69	48532	49476	+	Mobile element protein	+
70	50457	50224	-	hypothetical protein	+
71	50713	50522	-	hypothetical protein	+
72	51351	51223	-	hypothetical protein	+
73	52551	51712	-	hypothetical protein	+
74	53495	53686	+	hypothetical protein	+
75	53817	53969	+	hypothetical protein	+
76	54020	54349	+	IncP-type conjugative transfer protein TrbC	+
77	54360	54674	+	IncP-type conjugative transfer protein TrbD	+
78	54715	57129	+	Conjugative transfer protein TrbE	+
79	57126	57884	+	Conjugative transfer protein TrbJ	+
80	57895	58842	+	Conjugative transfer protein TrbB	+
81	58839	60149	+	Conjugative transfer protein TrbL	+
82	60162	60362	+	hypothetical protein	+
83	60380	61054	+	IncP-type conjugative transfer protein TrbF	+
84	61063	61935	+	Conjugative transfer protein TrbG	+
85	61935	62357	+	hypothetical protein	+
86	62350	63606	+	Conjugative transfer protein TrbI	+
87	63623	64495	+	hypothetical protein	+
88	64495	65997	+	FIG00921137: hypothetical protein	-
89	65997	67127	+	hypothetical protein	-
90	67124	67762	+	hypothetical protein	-
91	67759	69381	+	general secretion pathway protein E	-
92	69378	70382	+	hypothetical protein	-

## Sheet: Table S3
Table S3. Homology of pirAB shared across different pVA-1 plasmids
Strain Name	Country	Source	Year	Coverage	Identity
Vibrio parahaemolyticus
MVP1	Malaysia	Shrimp	2016	1	1
MVP2	Malaysia	Shrimp	2016	1	1
MVP6	Malaysia	Shrimp	2016	1	1
TUMSAT_D06_S3	Thailand	Shrimp	2012	1	1
3HP	Thailand	Shrimp	1999	1	1
NCKU_CV_CHN	China	Shrimp	2010	0.89	0.97
V110	China	Shrimp	2010	0.92	0.98
M605	Mexico	Shrimp	2013	0.37	0.95
TUMSAT_DE1_S1	Thailand	Shrimp	2012	0.89	0.98
TUMSAT_DE2_S2	Thailand	Shrimp	2012	0.8	0.98
13028-A3	Vietnam	Shrimp	2011	0.99	1
ISF-54-12	Canada	Imported shrimp	2011	0.54	0.95
FIM-S1392-	Mexico	Shrimp	2013	0.49	0.94
FIM-S1708+	Mexico	Shrimp	2013	0.41	0.94
Vibrio harveyi
CUB2	Cuba: Varadero	Shore seawater	2014	0.37	0.98
KC13.17.5	Vietnam	Shrimp	2014	0.92	0.95
Vibrio owensii
SH14	China	Shrimp	2013	0.99	0.99

## Sheet: Table S4
Table S4 Prophage identified in the strains sequenced in this study
Strain	prophage
	VfO3K6	VCY_phi	Vibrio_12B8	Vibrio_VFJ	Entero_P1	Vibrio_12B12	Vibrio_VEJphi
JN-8	+	-	-	+	-	-	-
JN-4	+	-	-	+	-	-	-
JN-7	-	-	+	+	+	-	-
LNM3-1	-	+	-	-	-	-	-
NM-1	+	+	-	-	-	-	-
1930	-	+	-	+	-	+	+
NM-3	+	+	-	-	-	-	-
DX-1	-	-	-	-	-	-	-
HZ-7	-	+	-	+	-	+	+

## Sheet: Table S5
Table S5 Detailed gene by gene comparison of pFORC04 and PFORC022 with pVA-1
ORF	start	stop	strand	function	FORC_22	FORC_04
1	1	528	+	hypothetical protein	+	+
2	528	1055	+	hypothetical protein	+	+
3	1052	2011	+	hypothetical type IV pilin PilA	+	+
4	2027	2443	+	hypothetical protein	+	+
5	2553	3638	+	Possible trypsin protease	+	+
6	3780	4049	+	hypothetical protein	+	+
7	4292	4444	+	hypothetical protein	+	+
8	5091	5516	+	hypothetical protein	-	-
9	5553	6002	+	hypothetical protein	-	-
10	5999	6511	+	Conjugal transfer protein TraF	+	-
11	6525	7040	+	Peptidoglycan hydrolase VirB1, involved in T-DNA transfer	+	-
12	7101	7682	+	hypothetical protein	+	-
13	7726	8340	+	hypothetical protein	-	-
14	8309	9193	+	Procyclic form specific polypeptide precursor	-	-
15	9224	10144	+	Mobile element protein	-	-
16	10167	10508	+	hypothetical protein	-	-
17	10630	10749	+	hypothetical protein	+	-
18	10866	11156	+	FIG036757: Plasmid-related protein	+	-
19	11149	11862	+	hypothetical protein	+	-
20	11859	12245	+	hypothetical protein	+	-
21	12652	13059	+	DNA-binding protein H-NS	+	-
22	13352	13519	+	hypothetical protein	+	-
23	14053	16020	+	MobB protein	+	-
24	16017	16268	+	hypothetical protein	-	-
25	16252	16791	+	hypothetical protein	-	-
26	16788	17528	+	hypothetical protein	+	-
27	17595	19805	+	DNA topoisomerase III (EC 5.99.1.2)	+	+
28	19934	20218	+	hypothetical protein	-	-
29	20541	20287	-	hypothetical protein	-	-
30	20963	20565	-	hypothetical protein	-	-
31	21499	21083	-	hypothetical protein	-	-
32	22000	21587	-	Antirestriction protein klcA	-	-
33	22384	22160	-	hypothetical protein	-	-
34	22569	22429	-	hypothetical protein	-	-
35	23488	22595	-	DNA primase TraC (EC 2.7.7.-)	-	-
36	23822	23598	-	hypothetical protein	-	-
37	24137	23898	-	hypothetical protein	-	-
38	24363	24226	-	hypothetical protein	-	-
39	24828	24490	-	hypothetical protein	-	-
40	25270	24974	-	hypothetical protein	-	-
41	25496	25263	-	hypothetical protein	-	-
42	26078	25914	-	hypothetical protein	-	-
43	26282	26112	-	hypothetical protein	-	-
44	26599	27192	+	hypothetical protein	-	-
45	27234	27461	+	hypothetical protein	-	-
46	28048	27662	-	hypothetical protein	-	-
47	29535	28045	-	SSU ribosomal protein S2p (SAe)	-	-
48	32012	30063	-	hypothetical protein	-	-
49	32955	32035	-	Mobile element protein	-	-
50	33358	33663	+	hypothetical protein	-	-
51	35015	33699	-	hypothetical protein	-	-
52	35363	35028	-	hypothetical protein	-	-
53	35657	35502	-	hypothetical protein	-	-
54	36133	35657	-	hypothetical protein	-	-
55	36341	36135	-	hypothetical protein	-	-
56	36541	37461	+	Mobile element protein	-	-
57	37976	37446	-	hypothetical protein	-	-
58	38476	38607	+	hypothetical protein	-	-
59	38827	38961	+	hypothetical protein	-	-
60	38996	40225	+	hypothetical protein	-	-
61	40206	40871	+	hypothetical protein	-	-
62	40846	43179	+	Purine NTPase	-	-
63	43568	44392	+	Phosphatidylinositol kinase and protein kinase of the PI-3 kinase family	-	-
64	45483	44809	-	hypothetical protein	-	-
65	46523	45537	-	Alpha-helical coiled coil protein	-	-
66	46998	47123	+	hypothetical protein	-	-
67	47578	47258	-	hypothetical protein	-	-
68	48227	47562	-	Chromosome (plasmid) partitioning protein ParA	-	-
69	48532	49476	+	Mobile element protein	-	-
70	50457	50224	-	hypothetical protein	-	-
71	50713	50522	-	hypothetical protein	-	-
72	51351	51223	-	hypothetical protein	-	+
73	52551	51712	-	hypothetical protein	-	+
74	53495	53686	+	hypothetical protein	+	+
75	53817	53969	+	hypothetical protein	+	+
76	54020	54349	+	IncP-type conjugative transfer protein TrbC	+	+
77	54360	54674	+	IncP-type conjugative transfer protein TrbD	+	+
78	54715	57129	+	Conjugative transfer protein TrbE	+	+
79	57126	57884	+	Conjugative transfer protein TrbJ	+	+
80	57895	58842	+	Conjugative transfer protein TrbB	+	+
81	58839	60149	+	Conjugative transfer protein TrbL	+	+
82	60162	60362	+	hypothetical protein	-	-
83	60380	61054	+	IncP-type conjugative transfer protein TrbF	+	+
84	61063	61935	+	Conjugative transfer protein TrbG	+	+
85	61935	62357	+	hypothetical protein	+	+
86	62350	63606	+	Conjugative transfer protein TrbI	+	+
87	63623	64495	+	hypothetical protein	+	+
88	64495	65997	+	FIG00921137: hypothetical protein	+	+
89	65997	67127	+	hypothetical protein	+	+
90	67124	67762	+	hypothetical protein	+	+
91	67759	69381	+	general secretion pathway protein E	+	+
92	69378	70382	+	hypothetical protein	+	+
